# Supplementary material for: Implementation of the Synergy Tool: A Potential Intervention to Relieve Health Care Worker Burnout
Source: Int J Environ Res Public Health. 2022 Dec 28;20(1):489. doi: 10.3390/ijerph20010489 (PMC9819893; doi:10.3390/ijerph20010489)
Supplement: Supplementary file 1 [file ijerph-20-00489-s001.zip]

Archive with 1 entries (1 files):
- ijerph-2121100-supplementary.pdf
